# Supplementary material for: Convergent accelerated evolution of mammal-specific conserved non-coding elements in hibernators
Source: Sci Rep. 2024 May 23;14:11754. doi: 10.1038/s41598-024-62455-8 (PMC11116591; doi:10.1038/s41598-024-62455-8)
Supplement: Supplementary file 1 — Supplementary Tables. [file 41598_2024_62455_MOESM1_ESM.xlsx]

## Sheet: tableS1
Table S1. GO terms enriched in genes located near accelerated CNEs among two or three hibernator lineages.
GO.ID	Term	Annotated	Significant	Expected	weight01Fisher	weight01_Q	elimFisher	elim_Q	weightFisher	weight_Q
GO:0045944	positive regulation of transcription by RNA polymerase II	1214	498	351.03	1.29994e-23	8.82658e-20	4.07374e-21	2.76607e-17	4.07374e-21	1.38304e-17
GO:0007411	axon guidance	234	144	67.66	4.23232e-16	1.43687e-12	1.25747e-16	4.26911e-13	2.27478e-24	1.54457e-20
GO:0000122	negative regulation of transcription by RNA polymerase II	919	375	265.73	1.01743e-15	2.30278e-12	1.30936e-15	2.96353e-12	1	1
GO:0045665	negative regulation of neuron differentiation	73	47	21.11	3.26382e-10	5.54033e-07	3.26382e-10	4.43226e-07	1	1
GO:0045666	positive regulation of neuron differentiation	89	t	25.73	5.80329e-09	7.88086e-06	5.80329e-09	6.56739e-06	1	1
GO:0050919	negative chemotaxis	47	32	13.59	2.9764e-08	3.36829e-05	2.9764e-08	2.8871e-05	2.9764e-08	5.18198e-06
GO:0048665	neuron fate specification	32	24	9.25	8.88134e-08	8.6149e-05	8.88134e-08	7.53804e-05	1	1
GO:0010628	positive regulation of gene expression	1083	344	313.15	2.05408e-07	0.000139472	0.0181876	0.176753	0.0649833	1
GO:0060412	ventricular septum morphogenesis	41	28	11.86	1.99158e-07	0.000139472	1.99158e-07	0.000135228	0.288188	1
GO:0060602	branch elongation of an epithelium	18	16	5.2	1.90448e-07	0.000139472	1.90448e-07	0.000135228	1.90448e-07	2.63906e-05
GO:0051963	regulation of synapse assembly	101	62	29.2	2.75996e-07	0.000170365	3.69856e-07	0.000228302	1.07049e-11	3.30393e-09
GO:0001764	neuron migration	174	94	50.31	3.74735e-07	0.000212038	1.38578e-10	2.35237e-07	2.87015e-12	1.0257e-09
GO:0072189	ureter development	17	15	4.92	5.88486e-07	0.000307371	5.88486e-07	0.000332985	5.88486e-07	7.01021e-05
GO:0051965	positive regulation of synapse assembly	61	36	17.64	8.9791e-07	0.000435486	8.9791e-07	0.000435486	1	1
GO:0045892	negative regulation of DNA-templated transcription	1240	502	358.55	1.31678e-06	0.000596064	6.01446e-06	0.00149167	0.133386	1
GO:0042733	embryonic digit morphogenesis	55	33	15.9	1.51539e-06	0.000643092	1.51539e-06	0.000643092	1	1
GO:0090090	negative regulation of canonical Wnt signaling pathway	131	63	37.88	2.54179e-06	0.00101522	2.54179e-06	0.00101522	1	1
GO:0030326	embryonic limb morphogenesis	117	72	33.83	3.16285e-06	0.00112567	3.16285e-06	0.00107672	1	1
GO:0035115	embryonic forelimb morphogenesis	32	22	9.25	3.49828e-06	0.00112567	3.49828e-06	0.00107672	1	1
GO:0048485	sympathetic nervous system development	22	17	6.36	3.64722e-06	0.00112567	3.64722e-06	0.00107672	3.64722e-06	0.000339242
GO:0048706	embryonic skeletal system development	126	73	36.43	3.40308e-06	0.00112567	3.45758e-06	0.00107672	1.59338e-09	3.27849e-07
GO:0061000	negative regulation of dendritic spine development	13	12	3.76	3.22467e-06	0.00112567	3.22467e-06	0.00107672	1	1
GO:0010842	retina layer formation	26	19	7.52	3.9655e-06	0.00115614	3.9655e-06	0.00112191	1	1
GO:0048839	inner ear development	190	96	54.94	4.08652e-06	0.00115614	5.43676e-06	0.00143503	1	1
GO:0072075	metanephric mesenchyme development	15	13	4.34	5.49495e-06	0.00149243	5.49495e-06	0.00143503	1	1
GO:0001657	ureteric bud development	97	58	28.05	7.86997e-06	0.001741	7.86997e-06	0.00163548	2.19756e-10	5.32908e-08
GO:0001708	cell fate specification	107	64	30.94	6.87032e-06	0.001741	7.02593e-06	0.00163548	1	1
GO:0048013	ephrin receptor signaling pathway	51	30	14.75	7.94859e-06	0.001741	7.94859e-06	0.00163548	1	1
GO:0048557	embryonic digestive tract morphogenesis	17	14	4.92	7.48487e-06	0.001741	7.48487e-06	0.00163548	1	1
GO:0048863	stem cell differentiation	241	128	69.69	7.21335e-06	0.001741	1.04105e-06	0.000471249	5.99534e-14	2.90774e-11
GO:0061548	ganglion development	17	14	4.92	7.48487e-06	0.001741	7.48487e-06	0.00163548	1	1
GO:0001755	neural crest cell migration	59	36	17.06	9.33661e-06	0.00192108	9.33661e-06	0.00186458	1	1
GO:0009952	anterior/posterior pattern specification	213	99	61.59	9.26089e-06	0.00192108	3.18966e-06	0.00107672	1	1
GO:0006338	chromatin remodeling	289	116	83.56	1.01119e-05	0.00200541	0.000888885	0.0363586	1	1
GO:0072182	regulation of nephron tubule epithelial cell differentiation	12	11	3.47	1.03371e-05	0.00200541	1.03371e-05	0.00196286	1	1
GO:0042472	inner ear morphogenesis	102	50	29.49	1.32552e-05	0.00250008	0.000388252	0.0216085	1	1
GO:0045165	cell fate commitment	275	148	79.52	1.55769e-05	0.00285857	0.000537844	0.0265698	6.8047e-17	6.60056e-14
GO:0045663	positive regulation of myoblast differentiation	43	26	12.43	1.6081e-05	0.00287342	1.6081e-05	0.00295108	1	1
GO:0051145	smooth muscle cell differentiation	58	29	16.77	2.12702e-05	0.0037032	0.000561358	0.0272259	0.00114654	0.0495861
GO:0060441	epithelial tube branching involved in lung morphogenesis	28	19	8.1	2.20764e-05	0.00374747	2.20764e-05	0.00374747	1	1
GO:0031290	retinal ganglion cell axon guidance	22	16	6.36	2.6341e-05	0.00436232	2.6341e-05	0.00435344	1	1
GO:0007157	heterophilic cell-cell adhesion via plasma membrane cell adhesion molecules	51	29	14.75	2.75696e-05	0.00445709	2.75696e-05	0.00435344	2.75696e-05	0.00192988
GO:0030514	negative regulation of BMP signaling pathway	56	31	16.19	3.03083e-05	0.00470237	3.03083e-05	0.00467712	1	1
GO:0030857	negative regulation of epithelial cell differentiation	48	28	13.88	3.04719e-05	0.00470237	1.97688e-05	0.0034418	1	1
GO:0090184	positive regulation of kidney development	11	10	3.18	3.29169e-05	0.0049668	3.29169e-05	0.00485882	1	1
GO:0010976	positive regulation of neuron projection development	148	65	42.79	3.6373e-05	0.00536897	6.80402e-05	0.00733322	1	1
GO:0001570	vasculogenesis	80	40	23.13	4.00073e-05	0.00577978	5.5006e-05	0.00733322	1	1
GO:0060070	canonical Wnt signaling pathway	292	135	84.43	4.69348e-05	0.00663931	4.69348e-05	0.00663931	1	1
GO:0071634	regulation of transforming growth factor beta production	37	15	10.7	4.87707e-05	0.00675822	0.0865455	0.391538	0.0865455	1
GO:0098609	cell-cell adhesion	917	336	265.15	5.34671e-05	0.00726083	0.00637467	0.109028	1	1
GO:0050770	regulation of axonogenesis	154	76	44.53	5.92818e-05	0.00774083	6.62942e-05	0.00733322	1	1
GO:0060021	roof of mouth development	91	51	26.31	5.84067e-05	0.00774083	5.84067e-05	0.00733322	5.45281e-08	8.61036e-06
GO:0060572	morphogenesis of an epithelial bud	15	12	4.34	6.0878e-05	0.00779928	6.0878e-05	0.00733322	1	1
GO:0002053	positive regulation of mesenchymal cell proliferation	23	16	6.65	6.32448e-05	0.00780786	6.32448e-05	0.00733322	1	1
GO:0097150	neuronal stem cell population maintenance	23	16	6.65	6.32448e-05	0.00780786	6.32448e-05	0.00733322	1	1
GO:0001709	cell fate determination	44	29	12.72	6.65987e-05	0.00793651	6.65987e-05	0.00733322	1	1
GO:0009954	proximal/distal pattern formation	34	21	9.83	6.77935e-05	0.00793651	6.77935e-05	0.00733322	1	1
GO:0030512	negative regulation of transforming growth factor beta receptor signaling pathway	91	44	26.31	6.7212e-05	0.00793651	6.7212e-05	0.00733322	1	1
GO:0000902	cell morphogenesis	996	455	287.99	7.80575e-05	0.00898323	0.00188241	0.0573298	0.00652675	0.192681
GO:0009410	response to xenobiotic stimulus	409	126	118.26	8.90765e-05	0.0100805	0.211206	0.608179	0.233481	1
GO:0008045	motor neuron axon guidance	30	19	8.67	9.27385e-05	0.0101915	9.27385e-05	0.00915755	1	1
GO:1990830	cellular response to leukemia inhibitory factor	92	44	26.6	9.3059e-05	0.0101915	9.3059e-05	0.00915755	0.447165	1
GO:0032835	glomerulus development	68	41	19.66	0.000101075	0.0108637	6.15121e-06	0.00149167	2.25379e-06	0.000225047
GO:0072172	mesonephric tubule formation	10	9	2.89	0.000103997	0.0108637	0.000103997	0.00994563	1	1
GO:0099566	regulation of postsynaptic cytosolic calcium ion concentration	10	9	2.89	0.000103997	0.0108637	0.000103997	0.00994563	0.000103997	0.00619421
GO:0030182	neuron differentiation	1342	634	388.04	0.000106537	0.0108676	0.000134568	0.011294	1	1
GO:0043278	response to morphine	28	18	8.1	0.000107236	0.0108676	0.000107236	0.0101129	0.000107236	0.00633156
GO:0043524	negative regulation of neuron apoptotic process	147	63	42.51	0.000109041	0.010888	0.000204105	0.0141415	0.184549	1
GO:0021983	pituitary gland development	42	24	12.14	0.000121895	0.0114176	0.000121077	0.0109386	1	1
GO:0030177	positive regulation of Wnt signaling pathway	137	60	39.61	0.000118832	0.0114176	0.000139719	0.011294	1	1
GO:0048663	neuron fate commitment	68	48	19.66	0.000116087	0.0114176	0.000116087	0.0107977	1	1
GO:0060384	innervation	26	17	7.52	0.000122752	0.0114176	0.000122752	0.0109386	1	1
GO:0062009	secondary palate development	26	17	7.52	0.000122752	0.0114176	0.000122752	0.0109386	1	1
GO:0000381	regulation of alternative mRNA splicing, via spliceosome	62	32	17.93	0.000138965	0.0124154	0.000138965	0.011294	0.000138965	0.00787014
GO:0030858	positive regulation of epithelial cell differentiation	57	28	16.48	0.000137766	0.0124154	0.024386	0.206718	1	1
GO:0099560	synaptic membrane adhesion	24	16	6.94	0.000138727	0.0124154	0.000138727	0.011294	0.000138727	0.00787014
GO:0072178	nephric duct morphogenesis	12	10	3.47	0.000145816	0.0128583	0.000145816	0.0115127	0.000145816	0.00818256
GO:0071560	cellular response to transforming growth factor beta stimulus	254	118	73.44	0.000150654	0.0131146	6.31918e-05	0.00733322	0.490736	1
GO:0021987	cerebral cortex development	110	58	31.81	0.000156962	0.0134907	0.000156962	0.0120068	1.2705e-07	1.83547e-05
GO:0032332	positive regulation of chondrocyte differentiation	20	14	5.78	0.000167701	0.0138865	0.000167701	0.0125131	1	1
GO:0042474	middle ear morphogenesis	20	14	5.78	0.000167701	0.0138865	0.000167701	0.0125131	1	1
GO:1905562	regulation of vascular endothelial cell proliferation	25	16	7.23	0.000167487	0.0138865	0.000281924	0.0178903	0.000281924	0.0146127
GO:0002063	chondrocyte development	31	19	8.96	0.000174722	0.0139753	0.000174722	0.0125193	1	1
GO:0021542	dentate gyrus development	16	12	4.63	0.000179064	0.0139753	0.000179064	0.0125345	0.000179064	0.00957361
GO:0021879	forebrain neuron differentiation	42	28	12.14	0.000173591	0.0139753	0.000173591	0.0125193	1	1
GO:0051094	positive regulation of developmental process	1287	531	372.14	0.000177425	0.0139753	0.0474418	0.301295	9.60692e-18	1.08718e-14
GO:0098962	regulation of postsynaptic neurotransmitter receptor activity	18	13	5.2	0.000177003	0.0139753	0.000177003	0.0125193	1	1
GO:0050679	positive regulation of epithelial cell proliferation	205	80	59.28	0.000185854	0.0143403	0.00111197	0.0421279	1	1
GO:0042060	wound healing	426	134	123.18	0.00021891	0.0167011	0.34364	0.769055	0.494894	1
GO:0007417	central nervous system development	1023	448	295.8	0.000229412	0.0173079	0.000125657	0.0109386	0.225947	1
GO:0002062	chondrocyte differentiation	109	62	31.52	0.00024405	0.018012	8.01624e-05	0.00824701	1	1
GO:0030325	adrenal gland development	27	17	7.81	0.000242197	0.018012	0.000242197	0.0162824	1	1
GO:0035019	somatic stem cell population maintenance	66	35	19.08	0.000258365	0.0187249	3.2755e-05	0.00485882	1	1
GO:2000648	positive regulation of stem cell proliferation	46	25	13.3	0.000259225	0.0187249	0.000259225	0.0170887	1	1
GO:0003148	outflow tract septum morphogenesis	25	16	7.23	0.000281924	0.0201501	0.000281924	0.0178903	1	1
GO:0010634	positive regulation of epithelial cell migration	145	67	41.93	0.000299309	0.0211699	2.7146e-05	0.00435344	1	1
GO:0018210	peptidyl-threonine modification	116	52	33.54	0.000318494	0.0214091	0.000318494	0.0191378	0.00018692	0.00983863
GO:0021846	cell proliferation in forebrain	23	15	6.65	0.000324763	0.0214091	0.000324763	0.0191751	1	1
GO:0035357	peroxisome proliferator activated receptor signaling pathway	23	14	6.65	0.000324436	0.0214091	0.00139878	0.0465573	0.00139878	0.0589919
GO:0043552	positive regulation of phosphatidylinositol 3-kinase activity	32	19	9.25	0.000313814	0.0214091	0.000313814	0.019025	1	1
GO:0045664	regulation of neuron differentiation	191	113	55.23	0.000310811	0.0214091	0.000206319	0.0141506	2.13449e-18	2.89863e-15
GO:0048546	digestive tract morphogenesis	48	32	13.88	0.000316591	0.0214091	0.000639906	0.0285853	1	1
GO:2000679	positive regulation of transcription regulatory region DNA binding	23	15	6.65	0.000324763	0.0214091	0.000324763	0.0191751	1	1
GO:0007605	sensory perception of sound	152	65	43.95	0.000340562	0.0221667	0.000176201	0.0125193	0.000176201	0.00949526
GO:0030010	establishment of cell polarity	148	71	42.79	0.000342784	0.0221667	6.78653e-07	0.000354466	1.37646e-06	0.00015403
GO:0003151	outflow tract morphogenesis	77	46	22.26	0.000374992	0.0230518	0.000304913	0.0188214	1.65685e-08	3.125e-06
GO:0021522	spinal cord motor neuron differentiation	30	18	8.67	0.000376841	0.0230518	0.000376841	0.0213148	1	1
GO:0030335	positive regulation of cell migration	511	197	147.76	0.000361	0.0230518	0.0141338	0.160608	1	1
GO:0045669	positive regulation of osteoblast differentiation	62	31	17.93	0.000366851	0.0230518	0.000366851	0.0213148	1	1
GO:0060325	face morphogenesis	30	18	8.67	0.000376841	0.0230518	0.000376841	0.0213148	0.493917	1
GO:0060688	regulation of morphogenesis of a branching structure	51	31	14.75	0.00036927	0.0230518	0.00036927	0.0213148	1	1
GO:0048762	mesenchymal cell differentiation	239	129	69.11	0.000384042	0.0232825	3.6812e-05	0.00531816	9.15025e-15	5.17752e-12
GO:1990138	neuron projection extension	170	80	49.16	0.000389703	0.0234167	6.2245e-05	0.00733322	1	1
GO:0010977	negative regulation of neuron projection development	138	66	39.9	0.000401293	0.0239016	5.2129e-05	0.0072236	1	1
GO:0001656	metanephros development	92	56	26.6	0.000425548	0.0240789	0.00134826	0.0462359	2.0872e-06	0.000211523
GO:0018209	peptidyl-serine modification	318	122	91.95	0.00042551	0.0240789	0.00042551	0.0229303	0.000562657	0.0258138
GO:0021781	glial cell fate commitment	11	9	3.18	0.000423857	0.0240789	0.000423857	0.0229303	1	1
GO:0035567	non-canonical Wnt signaling pathway	72	34	20.82	0.00041829	0.0240789	0.0673836	0.351342	1	1
GO:0060272	embryonic skeletal joint morphogenesis	11	9	3.18	0.000423857	0.0240789	0.000423857	0.0229303	1	1
GO:1905208	negative regulation of cardiocyte differentiation	11	9	3.18	0.000423857	0.0240789	0.000423857	0.0229303	1	1
GO:0035116	embryonic hindlimb morphogenesis	28	17	8.1	0.000450775	0.025167	0.000450775	0.0239122	1	1
GO:0036302	atrioventricular canal development	13	10	3.76	0.000467016	0.025167	0.000467016	0.0239376	0.000467016	0.0221713
GO:0060044	negative regulation of cardiac muscle cell proliferation	13	10	3.76	0.000467016	0.025167	0.000467016	0.0239376	1	1
GO:0060078	regulation of postsynaptic membrane potential	140	53	40.48	0.000464494	0.025167	0.172675	0.560654	0.224218	1
GO:0060317	cardiac epithelial to mesenchymal transition	33	22	9.54	0.000461451	0.025167	0.000177003	0.0125193	1	1
GO:0061029	eyelid development in camera-type eye	13	10	3.76	0.000467016	0.025167	0.000467016	0.0239376	1	1
GO:0001525	angiogenesis	501	193	144.86	0.000503709	0.0268538	0.000614561	0.028546	1	1
GO:0043010	camera-type eye development	334	163	96.58	0.000506229	0.0268538	0.00439297	0.0886072	1	1
GO:1905330	regulation of morphogenesis of an epithelium	64	35	18.51	0.000525251	0.0276469	0.00169638	0.0535741	1	1
GO:0010811	positive regulation of cell-substrate adhesion	123	51	35.57	0.000530388	0.0277026	0.00189056	0.0573298	1	1
GO:1905606	regulation of presynapse assembly	33	19	9.54	0.000540004	0.0278143	0.000540004	0.0265698	1	1
GO:2000781	positive regulation of double-strand break repair	83	33	24	0.00054072	0.0278143	0.0217471	0.192771	0.37878	1
GO:0030501	positive regulation of bone mineralization	43	23	12.43	0.000613644	0.0313281	0.000613644	0.028546	1	1
GO:0042476	odontogenesis	134	64	38.75	0.000626799	0.0317609	0.000458737	0.0239376	1	1
GO:0086091	regulation of heart rate by cardiac conduction	41	22	11.86	0.000757809	0.038115	0.000757809	0.032774	1	1
GO:0043065	positive regulation of apoptotic process	478	167	138.21	0.000802388	0.0400604	0.00798682	0.123301	0.019786	0.439043
GO:0009968	negative regulation of signal transduction	1202	436	347.56	0.000815223	0.0404041	0.0331606	0.252422	0.425718	1
GO:0061053	somite development	85	43	24.58	0.00084341	0.0414982	0.00084341	0.0358188	2.03257e-05	0.00150013
GO:0021756	striatum development	20	13	5.78	0.000865138	0.0422611	0.000865138	0.0358188	1	1
GO:0048813	dendrite morphogenesis	135	67	39.04	0.000916344	0.0444427	0.000989272	0.0390911	1	1
GO:0007219	Notch signaling pathway	172	74	49.73	0.000932685	0.0449144	0.00231541	0.0645023	0.00192629	0.0764885
GO:0001502	cartilage condensation	18	12	5.2	0.000990231	0.0466921	0.000990231	0.0390911	1	1
GO:0008356	asymmetric cell division	18	12	5.2	0.000990231	0.0466921	0.000990231	0.0390911	0.000990231	0.0431004
GO:0060391	positive regulation of SMAD protein signal transduction	18	12	5.2	0.000990231	0.0466921	0.000990231	0.0390911	1	1
GO:0009887	animal organ morphogenesis	1024	471	296.09	0.0010133	0.0474505	0.0126274	0.151159	3.69378e-15	2.28007e-12
GO:0006915	apoptotic process	1799	587	520.18	0.00107468	0.049001	0.270795	0.694373	0.191454	1
GO:0010718	positive regulation of epithelial to mesenchymal transition	52	26	15.04	0.00106629	0.049001	0.00106629	0.0413721	1	1
GO:0048146	positive regulation of fibroblast proliferation	52	26	15.04	0.00106629	0.049001	0.00106629	0.0413721	1	1
GO:0051056	regulation of small GTPase mediated signal transduction	302	108	87.32	0.00107528	0.049001	0.00550567	0.100227	0.0229327	0.491209
GO:0003180	aortic valve morphogenesis	32	18	9.25	0.00109755	0.0490287	0.00109755	0.0418672	1	1
GO:0035909	aorta morphogenesis	32	18	9.25	0.00109755	0.0490287	0.00109755	0.0418672	1	1
GO:0055010	ventricular cardiac muscle tissue morphogenesis	46	25	13.3	0.0010886	0.0490287	0.000259225	0.0170887	1	1
GO:0030071	regulation of mitotic metaphase/anaphase transition	90	30	26.02	0.00111212	0.0493551	0.20723	0.598509	0.446378	1
GO:0002067	glandular epithelial cell differentiation	70	38	20.24	0.00113593	0.049442	0.00381417	0.0806465	0.00475129	0.155102
GO:0016331	morphogenesis of embryonic epithelium	152	62	43.95	0.00113492	0.049442	0.0179021	0.175912	0.0358095	0.698697
GO:0045668	negative regulation of osteoblast differentiation	47	24	13.59	0.0011256	0.049442	0.0011256	0.0421279	1	1
GO:0001701	in utero embryonic development	385	146	111.32	0.00115606	0.049661	7.27618e-05	0.00760081	0.00716213	0.207824
GO:0003161	cardiac conduction system development	37	23	10.7	0.00115132	0.049661	0.00115132	0.0421279	2.63308e-05	0.00188196
GO:0003337	mesenchymal to epithelial transition involved in metanephros morphogenesis	12	9	3.47	0.00125798	0.049661	0.00125798	0.0433589	1	1
GO:0008038	neuron recognition	48	28	13.88	0.00123955	0.049661	1.97688e-05	0.0034418	1.97688e-05	0.00147506
GO:0010463	mesenchymal cell proliferation	42	31	12.14	0.00122951	0.049661	0.00122951	0.0428122	2.17406e-09	4.34173e-07
GO:0038007	netrin-activated signaling pathway	10	8	2.89	0.00121142	0.049661	0.00121142	0.0423998	0.00121142	0.0514098
GO:0043584	nose development	14	10	4.05	0.00120948	0.049661	0.00120948	0.0423998	1	1
GO:0048593	camera-type eye morphogenesis	129	73	37.3	0.00125173	0.049661	0.000269615	0.0174351	1	1
GO:0048640	negative regulation of developmental growth	108	57	31.23	0.00121476	0.049661	0.000468881	0.0239376	1	1
GO:0048664	neuron fate determination	10	8	2.89	0.00121142	0.049661	0.00121142	0.0423998	1	1
GO:0060740	prostate gland epithelium morphogenesis	26	18	7.52	0.00119937	0.049661	0.00119937	0.0423998	2.39922e-05	0.00175169
GO:0070544	histone H3-K36 demethylation	10	8	2.89	0.00121142	0.049661	0.00121142	0.0423998	0.00121142	0.0514098
GO:0072012	glomerulus vasculature development	28	14	8.1	0.00125717	0.049661	0.0148855	0.163283	1	1
GO:0140059	dendrite arborization	10	8	2.89	0.00121142	0.049661	0.00121142	0.0423998	1	1
GO:1902667	regulation of axon guidance	12	9	3.47	0.00125798	0.049661	0.00125798	0.0433589	1	1
GO:1902959	regulation of aspartic-type endopeptidase activity involved in amyloid precursor protein catabolic process	10	8	2.89	0.00121142	0.049661	0.00121142	0.0423998	0.00121142	0.0514098

## Sheet: tableS2
Table S2. GO terms enriched in genes located near accelerated CNEs among three hibernator lineages.
GO.ID	Term	Annotated	Significant	Expected	weight01Fisher	weight01_Q	elimFisher	elim_Q	weightFisher	weight_Q
GO:0045944	positive regulation of transcription by RNA polymerase II	1214	91	41.87	1.56502e-13	1.06265e-09	1.00436e-12	6.81958e-09	1	1
GO:0000122	negative regulation of transcription by RNA polymerase II	919	66	31.7	1.08393e-08	3.67993e-05	1.08393e-08	3.67993e-05	1	1
GO:0062009	secondary palate development	26	8	0.9	1.71679e-06	0.00388567	1.71679e-06	0.00388567	1	1
GO:0048706	embryonic skeletal system development	126	19	4.35	5.13305e-06	0.00871335	9.11835e-05	0.038696	0.000243458	0.0444948
GO:0060412	ventricular septum morphogenesis	41	9	1.41	8.45168e-06	0.0114774	8.45168e-06	0.0143467	1	1
GO:0003148	outflow tract septum morphogenesis	25	7	0.86	1.56335e-05	0.0161834	1.56335e-05	0.0176919	1	1
GO:0009952	anterior/posterior pattern specification	213	22	7.35	1.66839e-05	0.0161834	0.00012664	0.0410381	1	1
GO:0021756	striatum development	20	6	0.69	4.20042e-05	0.025928	4.20042e-05	0.0243485	4.20042e-05	0.012964
GO:0035116	embryonic hindlimb morphogenesis	28	7	0.97	3.51939e-05	0.025928	3.51939e-05	0.0238966	1	1
GO:0046549	retinal cone cell development	12	5	0.41	3.10387e-05	0.025928	3.10387e-05	0.023417	3.10387e-05	0.0105376
GO:0051963	regulation of synapse assembly	101	13	3.48	4.02371e-05	0.025928	4.30313e-05	0.0243485	0.000310795	0.0514708
GO:0007157	heterophilic cell-cell adhesion via plasma membrane cell adhesion molecules	51	9	1.76	5.39943e-05	0.0305518	5.39943e-05	0.0282016	5.39943e-05	0.0152759
GO:0007411	axon guidance	234	28	8.07	6.34077e-05	0.0307527	2.24695e-05	0.0217954	1.00869e-08	1.71226e-05
GO:0042472	inner ear morphogenesis	102	15	3.52	5.96392e-05	0.0307527	7.05474e-05	0.0342155	1	1
GO:0031290	retinal ganglion cell axon guidance	22	6	0.76	7.62364e-05	0.0345097	7.62364e-05	0.0345097	1	1
GO:0042733	embryonic digit morphogenesis	55	9	1.9	9.98382e-05	0.0423689	9.98382e-05	0.0398766	1	1

## Sheet: tableS3
Table S3. GO terms enriched in genes located near accelerated CNEs in Echinops telfairi.
GO.ID	Term	Annotated	Significant	Expected	weight01Fisher	weight01_Q
GO:0045944	positive regulation of transcription by RNA polymerase II	1179	806	642.96	1.89654e-23	1.26632e-19
GO:0001764	neuron migration	161	131	87.8	1.13086e-11	3.77538e-08
GO:0010628	positive regulation of gene expression	1056	639	575.89	2.36531e-08	5.26439e-05
GO:0009410	response to xenobiotic stimulus	392	234	213.78	1.7756e-07	0.000239691
GO:0060412	ventricular septum morphogenesis	40	37	21.81	1.7949e-07	0.000239691
GO:0060021	roof of mouth development	91	78	49.63	2.55853e-07	0.000284721
GO:0009952	anterior/posterior pattern specification	209	161	113.98	3.56666e-07	0.000340208
GO:0000122	negative regulation of transcription by RNA polymerase II	900	561	490.81	4.81664e-07	0.000366617
GO:0007411	axon guidance	232	182	126.52	4.94167e-07	0.000366617
GO:0090090	negative regulation of canonical Wnt signaling pathway	132	99	71.99	8.82303e-07	0.000564111
GO:0045665	negative regulation of neuron differentiation	72	59	39.26	9.31614e-07	0.000564111
GO:0035116	embryonic hindlimb morphogenesis	28	27	15.27	1.01383e-06	0.000564111
GO:0045666	positive regulation of neuron differentiation	87	69	47.45	1.20828e-06	0.000620593
GO:0048485	sympathetic nervous system development	22	22	12	1.59068e-06	0.00075864
GO:0042733	embryonic digit morphogenesis	57	48	31.08	2.09906e-06	0.0009276
GO:0048663	neuron fate commitment	63	58	34.36	2.27926e-06	0.0009276
GO:0035115	embryonic forelimb morphogenesis	31	29	16.91	2.36172e-06	0.0009276
GO:0030878	thyroid gland development	26	25	14.18	3.18349e-06	0.00116411
GO:0045165	cell fate commitment	259	208	141.24	3.31258e-06	0.00116411
GO:0010718	positive regulation of epithelial to mesenchymal transition	49	42	26.72	3.59771e-06	0.00119165
GO:0002063	chondrocyte development	30	28	16.36	4.06781e-06	0.00119165
GO:0060325	face morphogenesis	30	28	16.36	4.06781e-06	0.00119165
GO:0001525	angiogenesis	498	347	271.58	4.10484e-06	0.00119165
GO:0009791	post-embryonic development	85	67	46.35	5.00144e-06	0.00139144
GO:0003148	outflow tract septum morphogenesis	25	24	13.63	5.62962e-06	0.00150356
GO:0008285	negative regulation of cell population proliferation	679	446	370.29	6.26667e-06	0.00160933
GO:0050796	regulation of insulin secretion	143	107	77.98	6.77387e-06	0.00167515
GO:0051091	positive regulation of DNA-binding transcription factor activity	255	159	139.06	1.05715e-05	0.00252093
GO:0001709	cell fate determination	43	37	23.45	1.16246e-05	0.00266274
GO:0003180	aortic valve morphogenesis	32	29	17.45	1.19638e-05	0.00266274
GO:0045892	negative regulation of transcription, DNA-templated	1220	773	665.32	1.45587e-05	0.00313575
GO:0002053	positive regulation of mesenchymal cell proliferation	23	22	12.54	1.75231e-05	0.0035455
GO:0097150	neuronal stem cell population maintenance	23	22	12.54	1.75231e-05	0.0035455
GO:0045747	positive regulation of Notch signaling pathway	42	36	22.9	1.84747e-05	0.00356876
GO:0001701	in utero embryonic development	380	252	207.23	1.8707e-05	0.00356876
GO:0030522	intracellular receptor signaling pathway	256	173	139.61	2.19859e-05	0.00407778
GO:0034332	adherens junction organization	50	40	27.27	2.34901e-05	0.00423901
GO:0016477	cell migration	1407	923	767.3	2.61632e-05	0.00459715
GO:0030514	negative regulation of BMP signaling pathway	54	44	29.45	3.065e-05	0.00519973
GO:0010634	positive regulation of epithelial cell migration	143	113	77.98	3.11501e-05	0.00519973
GO:0048665	neuron fate specification	30	27	16.36	3.33024e-05	0.00532247
GO:0044344	cellular response to fibroblast growth factor stimulus	103	77	56.17	3.40276e-05	0.00532247
GO:0048538	thymus development	44	37	24	3.45393e-05	0.00532247
GO:0032922	circadian regulation of gene expression	69	54	37.63	3.53902e-05	0.00532247
GO:0050804	modulation of chemical synaptic transmission	409	287	223.05	3.58711e-05	0.00532247
GO:0050919	negative chemotaxis	47	39	25.63	3.9185e-05	0.00568779
GO:0007043	cell-cell junction assembly	145	104	79.08	5.1578e-05	0.00730125
GO:0030901	midbrain development	87	67	47.45	5.39556e-05	0.00730125
GO:0031290	retinal ganglion cell axon guidance	21	20	11.45	5.41595e-05	0.00730125
GO:0000902	cell morphogenesis	982	708	535.53	5.46746e-05	0.00730125
GO:0090102	cochlea development	49	43	26.72	5.85378e-05	0.00751807
GO:0010842	retina layer formation	25	23	13.63	5.95128e-05	0.00751807
GO:0071542	dopaminergic neuron differentiation	37	36	20.18	5.98748e-05	0.00751807
GO:0010976	positive regulation of neuron projection development	142	103	77.44	6.08022e-05	0.00751807
GO:0042472	inner ear morphogenesis	102	80	55.63	6.68027e-05	0.00810985
GO:0030326	embryonic limb morphogenesis	118	102	64.35	7.07622e-05	0.00843713
GO:0010811	positive regulation of cell-substrate adhesion	120	88	65.44	7.37316e-05	0.00857158
GO:0030182	neuron differentiation	1319	963	719.31	7.44574e-05	0.00857158
GO:0042552	myelination	135	96	73.62	8.05146e-05	0.0091118
GO:0001656	metanephros development	89	75	48.54	8.77365e-05	0.00976362
GO:0060441	epithelial tube branching involved in lung morphogenesis	28	25	15.27	9.14867e-05	0.010014
GO:0042474	middle ear morphogenesis	20	19	10.91	9.49264e-05	0.010223
GO:0048008	platelet-derived growth factor receptor signaling pathway	52	46	28.36	9.89476e-05	0.0104869
GO:0048013	ephrin receptor signaling pathway	51	41	27.81	0.000103784	0.0106926
GO:0042475	odontogenesis of dentin-containing tooth	89	70	48.54	0.000104091	0.0106926
GO:0030335	positive regulation of cell migration	506	339	275.95	0.000109564	0.0108227
GO:0060317	cardiac epithelial to mesenchymal transition	32	30	17.45	0.000110521	0.0108227
GO:0072075	metanephric mesenchyme development	15	15	8.18	0.000111615	0.0108227
GO:0007399	nervous system development	2325	1625	1267.93	0.000111842	0.0108227
GO:0001501	skeletal system development	510	386	278.13	0.000115883	0.0110536
GO:0048844	artery morphogenesis	70	60	38.17	0.000119453	0.0112336
GO:0035556	intracellular signal transduction	2506	1534	1366.64	0.00012363	0.011465
GO:0014068	positive regulation of phosphatidylinositol 3-kinase signaling	77	58	41.99	0.00013071	0.0119555
GO:0071560	cellular response to transforming growth factor beta stimulus	236	176	128.7	0.000132653	0.0119693
GO:1990830	cellular response to leukemia inhibitory factor	91	67	49.63	0.000134538	0.0119775
GO:0030512	negative regulation of transforming growth factor beta receptor signaling pathway	74	56	40.36	0.000136933	0.0120303
GO:0018105	peptidyl-serine phosphorylation	303	194	165.24	0.000145014	0.0125359
GO:0051781	positive regulation of cell division	88	65	47.99	0.000146443	0.0125359
GO:0021983	pituitary gland development	41	35	22.36	0.000149599	0.0125953
GO:0009954	proximal/distal pattern formation	34	29	18.54	0.000152068	0.0125953
GO:0001756	somitogenesis	64	48	34.9	0.000157918	0.0125953
GO:0030902	hindbrain development	147	109	80.17	0.000159252	0.0125953
GO:0014032	neural crest cell development	83	68	45.26	0.000161188	0.0125953
GO:0060037	pharyngeal system development	29	27	15.82	0.000164862	0.0125953
GO:0003215	cardiac right ventricle morphogenesis	19	18	10.36	0.000166	0.0125953
GO:0060039	pericardium development	19	18	10.36	0.000166	0.0125953
GO:0060749	mammary gland alveolus development	19	18	10.36	0.000166	0.0125953
GO:0072079	nephron tubule formation	19	18	10.36	0.000166	0.0125953
GO:0021846	cell proliferation in forebrain	23	21	12.54	0.000170621	0.0128004
GO:0042476	odontogenesis	129	103	70.35	0.000187164	0.0138855
GO:0043065	positive regulation of apoptotic process	476	295	259.59	0.000190172	0.0139536
GO:0003188	heart valve formation	14	14	7.63	0.000204816	0.0143953
GO:0010715	regulation of extracellular matrix disassembly	14	14	7.63	0.000204816	0.0143953
GO:0035791	platelet-derived growth factor receptor-beta signaling pathway	14	14	7.63	0.000204816	0.0143953
GO:0043584	nose development	14	14	7.63	0.000204816	0.0143953
GO:1902895	positive regulation of miRNA transcription	43	35	23.45	0.00021205	0.0147485
GO:0045668	negative regulation of osteoblast differentiation	46	37	25.09	0.000222657	0.0153266
GO:0043524	negative regulation of neuron apoptotic process	140	97	76.35	0.000244157	0.0165305
GO:0002026	regulation of the force of heart contraction	26	23	14.18	0.000247573	0.0165305
GO:0062009	secondary palate development	26	23	14.18	0.000247573	0.0165305
GO:0048854	brain morphogenesis	34	29	18.54	0.000285954	0.0185905
GO:0003323	type B pancreatic cell development	22	20	12	0.000287395	0.0185905
GO:0010629	negative regulation of gene expression	915	550	498.99	0.000287603	0.0185905
GO:0060602	branch elongation of an epithelium	18	17	9.82	0.000289563	0.0185905
GO:0003151	outflow tract morphogenesis	77	67	41.99	0.00030719	0.0195344
GO:1900745	positive regulation of p38MAPK cascade	29	25	15.82	0.00031769	0.0198035
GO:0035019	somatic stem cell population maintenance	42	34	22.9	0.000319803	0.0198035
GO:0030199	collagen fibril organization	60	46	32.72	0.00032032	0.0198035
GO:0051592	response to calcium ion	141	99	76.89	0.000327451	0.0200586
GO:0007193	adenylate cyclase-inhibiting G protein-coupled receptor signaling pathway	74	55	40.36	0.00035215	0.0212908
GO:0022407	regulation of cell-cell adhesion	429	279	233.95	0.000353943	0.0212908
GO:0033365	protein localization to organelle	834	501	454.82	0.000371259	0.0216873
GO:0048333	mesodermal cell differentiation	30	25	16.36	0.000374299	0.0216873
GO:0005513	detection of calcium ion	13	13	7.09	0.000375825	0.0216873
GO:0061000	negative regulation of dendritic spine development	13	13	7.09	0.000375825	0.0216873
GO:0035909	aorta morphogenesis	32	27	17.45	0.000376774	0.0216873
GO:0030900	forebrain development	367	286	200.14	0.000387311	0.0221032
GO:0032147	activation of protein kinase activity	138	98	75.26	0.000403419	0.0227068
GO:0099560	synaptic membrane adhesion	25	22	13.63	0.000404689	0.0227068
GO:0007173	epidermal growth factor receptor signaling pathway	102	73	55.63	0.000415207	0.0230079
GO:0071300	cellular response to retinoic acid	65	49	35.45	0.000416947	0.0230079
GO:0001707	mesoderm formation	68	56	37.08	0.000446896	0.0244584
GO:0048705	skeletal system morphogenesis	221	179	120.52	0.000452144	0.0245445
GO:0043393	regulation of protein binding	187	118	101.98	0.000474273	0.0255381
GO:0060065	uterus development	21	19	11.45	0.000482212	0.0257578
GO:0051496	positive regulation of stress fiber assembly	50	39	27.27	0.000493502	0.0258257
GO:0051145	smooth muscle cell differentiation	57	42	31.08	0.000500094	0.0258257
GO:0003184	pulmonary valve morphogenesis	17	16	9.27	0.000503703	0.0258257
GO:0035855	megakaryocyte development	17	16	9.27	0.000503703	0.0258257
GO:0001649	osteoblast differentiation	215	160	117.25	0.00050608	0.0258257
GO:0043278	response to morphine	28	24	15.27	0.00050669	0.0258257
GO:0001657	ureteric bud development	94	75	51.26	0.000568642	0.0287108
GO:0007229	integrin-mediated signaling pathway	104	70	56.72	0.000571893	0.0287108
GO:0019229	regulation of vasoconstriction	62	46	33.81	0.000584412	0.0291203
GO:0051241	negative regulation of multicellular organismal process	955	612	520.81	0.000596635	0.0295091
GO:0045669	positive regulation of osteoblast differentiation	61	46	33.27	0.00061537	0.0301519
GO:0060070	canonical Wnt signaling pathway	296	211	161.42	0.000618662	0.0301519
GO:0045746	negative regulation of Notch signaling pathway	34	28	18.54	0.000649957	0.0314475
GO:0006468	protein phosphorylation	1499	941	817.47	0.000661538	0.0316314
GO:0006915	apoptotic process	1757	1086	958.17	0.000666738	0.0316314
GO:0021545	cranial nerve development	54	49	29.45	0.000676315	0.0316314
GO:0034770	histone H4-K20 methylation	12	12	6.54	0.000689578	0.0316314
GO:0051549	positive regulation of keratinocyte migration	12	12	6.54	0.000689578	0.0316314
GO:0072148	epithelial cell fate commitment	12	12	6.54	0.000689578	0.0316314
GO:2000650	negative regulation of sodium ion transmembrane transporter activity	12	12	6.54	0.000689578	0.0316314
GO:0043066	negative regulation of apoptotic process	833	523	454.27	0.000691655	0.0316314
GO:0001708	cell fate specification	94	75	51.26	0.000699171	0.0317576
GO:0045600	positive regulation of fat cell differentiation	65	48	35.45	0.000711844	0.0321099
GO:0030501	positive regulation of bone mineralization	40	32	21.81	0.000716546	0.0321099
GO:0007613	memory	119	86	64.9	0.000763835	0.0340008
GO:0048857	neural nucleus development	61	43	33.27	0.000801788	0.0351619
GO:0030325	adrenal gland development	27	23	14.72	0.000804012	0.0351619
GO:0046579	positive regulation of Ras protein signal transduction	60	40	32.72	0.000805716	0.0351619
GO:0061157	mRNA destabilization	84	59	45.81	0.000863862	0.0373942
GO:0021602	cranial nerve morphogenesis	29	26	15.82	0.000868071	0.0373942
GO:0003281	ventricular septum development	70	62	38.17	0.000884194	0.0378446
GO:0007422	peripheral nervous system development	77	59	41.99	0.000897856	0.0381846
GO:0008045	motor neuron axon guidance	30	25	16.36	0.000914939	0.0384217
GO:0021522	spinal cord motor neuron differentiation	30	25	16.36	0.000914939	0.0384217
GO:0007626	locomotory behavior	190	139	103.62	0.000979336	0.0407393
GO:0034446	substrate adhesion-dependent cell spreading	109	75	59.44	0.000982331	0.0407393
GO:0032743	positive regulation of interleukin-2 production	33	27	18	0.00099257	0.0409098
GO:0009953	dorsal/ventral pattern formation	91	75	49.63	0.00100055	0.0409858
GO:0001658	branching involved in ureteric bud morphogenesis	57	44	31.08	0.0010317	0.0420038
GO:0001937	negative regulation of endothelial cell proliferation	39	31	21.27	0.001064	0.0430566
GO:0021987	cerebral cortex development	105	79	57.26	0.00109331	0.0439762
GO:0050679	positive regulation of epithelial cell proliferation	192	136	104.71	0.0012284	0.0473626
GO:0042060	wound healing	414	257	225.77	0.00125008	0.0473626
GO:0019827	stem cell population maintenance	137	111	74.71	0.00125051	0.0473626
GO:1905330	regulation of morphogenesis of an epithelium	64	46	34.9	0.00126039	0.0473626
GO:0048010	vascular endothelial growth factor receptor signaling pathway	52	39	28.36	0.00126157	0.0473626
GO:0042487	regulation of odontogenesis of dentin-containing tooth	11	11	6	0.0012652	0.0473626
GO:0060174	limb bud formation	11	11	6	0.0012652	0.0473626
GO:0060579	ventral spinal cord interneuron fate commitment	11	11	6	0.0012652	0.0473626
GO:1902667	regulation of axon guidance	11	11	6	0.0012652	0.0473626
GO:0051894	positive regulation of focal adhesion assembly	26	22	14.18	0.00126883	0.0473626
GO:0060384	innervation	26	22	14.18	0.00126883	0.0473626
GO:0045930	negative regulation of mitotic cell cycle	211	122	115.07	0.00127103	0.0473626
GO:1990138	neuron projection extension	170	129	92.71	0.00127302	0.0473626
GO:0030198	extracellular matrix organization	299	209	163.06	0.00127794	0.0473626
GO:0099175	regulation of postsynapse organization	83	66	45.26	0.00130786	0.0473626
GO:0051963	regulation of synapse assembly	101	74	55.08	0.0013119	0.0473626
GO:0048706	embryonic skeletal system development	125	103	68.17	0.00133521	0.0473626
GO:0032332	positive regulation of chondrocyte differentiation	19	17	10.36	0.00133985	0.0473626
GO:0055003	cardiac myofibril assembly	19	17	10.36	0.00133985	0.0473626
GO:0060004	reflex	19	17	10.36	0.00133985	0.0473626
GO:0060216	definitive hemopoiesis	19	17	10.36	0.00133985	0.0473626
GO:2001014	regulation of skeletal muscle cell differentiation	19	17	10.36	0.00133985	0.0473626
GO:0072659	protein localization to plasma membrane	276	167	150.52	0.00134065	0.0473626
GO:0043536	positive regulation of blood vessel endothelial cell migration	50	40	27.27	0.00140023	0.0490627
GO:0048839	inner ear development	189	152	103.07	0.00140813	0.0490627
GO:0007612	learning	141	97	76.89	0.00141082	0.0490627
GO:0002062	chondrocyte differentiation	105	87	57.26	0.00143696	0.0497129

## Sheet: tableS4
Table S4. GO terms enriched in genes located near accelerated CNEs in Elephantulus edwardii.
GO.ID	Term	Annotated	Significant	Expected	weight01Fisher	weight01_Q
GO:0045944	positive regulation of transcription by RNA polymerase II	1179	767	595.86	9.18108e-25	6.13021e-21
GO:0000122	negative regulation of transcription by RNA polymerase II	900	553	454.85	9.58437e-12	2.58108e-08
GO:0001764	neuron migration	161	128	81.37	1.15969e-11	2.58108e-08
GO:0007411	axon guidance	232	180	117.25	3.20955e-10	5.35754e-07
GO:0008285	negative regulation of cell population proliferation	679	415	343.16	2.55548e-08	3.41259e-05
GO:0010628	positive regulation of gene expression	1056	576	533.69	4.61701e-08	5.13796e-05
GO:0002053	positive regulation of mesenchymal cell proliferation	23	23	11.62	1.50223e-07	0.000143291
GO:0048663	neuron fate commitment	63	56	31.84	2.92137e-07	0.000243825
GO:0042733	embryonic digit morphogenesis	57	47	28.81	5.38542e-07	0.000399539
GO:0001525	angiogenesis	498	326	251.69	1.06575e-06	0.000495033
GO:0001709	cell fate determination	43	37	21.73	1.1121e-06	0.000495033
GO:0003148	outflow tract septum morphogenesis	25	24	12.63	9.77128e-07	0.000495033
GO:0045666	positive regulation of neuron differentiation	87	66	43.97	1.08258e-06	0.000495033
GO:0060412	ventricular septum morphogenesis	40	35	20.22	9.31093e-07	0.000495033
GO:0090090	negative regulation of canonical Wnt signaling pathway	132	94	66.71	9.9335e-07	0.000495033
GO:0042472	inner ear morphogenesis	102	76	51.55	1.37724e-06	0.000574739
GO:0045665	negative regulation of neuron differentiation	72	56	36.39	1.76551e-06	0.00069343
GO:0034332	adherens junction organization	50	40	25.27	2.80639e-06	0.00104102
GO:0035115	embryonic forelimb morphogenesis	31	28	15.67	2.98994e-06	0.00105073
GO:0001708	cell fate specification	94	78	47.51	5.87763e-06	0.00179548
GO:0045668	negative regulation of osteoblast differentiation	46	38	23.25	6.23711e-06	0.00179548
GO:0045669	positive regulation of osteoblast differentiation	61	48	30.83	5.40943e-06	0.00179548
GO:0048485	sympathetic nervous system development	22	21	11.12	6.72265e-06	0.00179548
GO:0060045	positive regulation of cardiac muscle cell proliferation	22	21	11.12	6.72265e-06	0.00179548
GO:1903861	positive regulation of dendrite extension	22	21	11.12	6.72265e-06	0.00179548
GO:0009952	anterior/posterior pattern specification	209	147	105.63	9.05889e-06	0.00232639
GO:0043536	positive regulation of blood vessel endothelial cell migration	50	43	25.27	9.44525e-06	0.00233577
GO:0045892	negative regulation of transcription, DNA-templated	1220	753	616.58	1.17048e-05	0.00279118
GO:0030900	forebrain development	367	267	185.48	1.31105e-05	0.00301858
GO:0048701	embryonic cranial skeleton morphogenesis	45	40	22.74	1.41778e-05	0.00315551
GO:0016477	cell migration	1407	854	711.09	1.57328e-05	0.00338865
GO:0001657	ureteric bud development	94	77	47.51	2.03556e-05	0.00424732
GO:0045746	negative regulation of Notch signaling pathway	34	29	17.18	2.46024e-05	0.00497788
GO:0010718	positive regulation of epithelial to mesenchymal transition	49	39	24.76	2.57378e-05	0.00505444
GO:0030514	negative regulation of BMP signaling pathway	54	42	27.29	3.52044e-05	0.006716
GO:0030182	neuron differentiation	1319	898	666.61	4.30672e-05	0.00783606
GO:0030902	hindbrain development	147	104	74.29	4.34228e-05	0.00783606
GO:0060037	pharyngeal system development	29	27	14.66	4.50642e-05	0.00791826
GO:0062009	secondary palate development	26	23	13.14	5.40123e-05	0.00924718
GO:0002062	chondrocyte differentiation	105	86	53.07	6.66165e-05	0.0108487
GO:0051241	negative regulation of multicellular organismal process	955	572	482.65	6.61072e-05	0.0108487
GO:0003188	heart valve formation	14	14	7.08	7.05312e-05	0.010952
GO:0048538	thymus development	44	35	22.24	6.90653e-05	0.010952
GO:0060487	lung epithelial cell differentiation	22	20	11.12	7.29007e-05	0.0110627
GO:0060602	branch elongation of an epithelium	18	17	9.1	8.5506e-05	0.0124114
GO:0072189	ureter development	18	17	9.1	8.5506e-05	0.0124114
GO:0001755	neural crest cell migration	59	47	29.82	9.21478e-05	0.0129369
GO:0009880	embryonic pattern specification	69	54	34.87	9.30017e-05	0.0129369
GO:0000902	cell morphogenesis	982	668	496.29	0.000101761	0.0138664
GO:0001656	metanephros development	89	73	44.98	0.00010564	0.0141072
GO:0035116	embryonic hindlimb morphogenesis	28	24	14.15	0.000110589	0.0144785
GO:0009954	proximal/distal pattern formation	34	28	17.18	0.000122316	0.0157058
GO:0030858	positive regulation of epithelial cell differentiation	53	40	26.79	0.000130554	0.0163095
GO:0031290	retinal ganglion cell axon guidance	21	19	10.61	0.000131902	0.0163095
GO:0021978	telencephalon regionalization	13	13	6.57	0.000139668	0.0163608
GO:0030198	extracellular matrix organization	299	186	151.11	0.000135662	0.0163608
GO:0036302	atrioventricular canal development	13	13	6.57	0.000139668	0.0163608
GO:0048557	embryonic digestive tract morphogenesis	17	16	8.59	0.00016044	0.0181569
GO:0051145	smooth muscle cell differentiation	57	44	28.81	0.00015812	0.0181569
GO:0003151	outflow tract morphogenesis	77	66	38.92	0.000165795	0.0184502
GO:0030512	negative regulation of transforming growth factor beta receptor signaling pathway	74	53	37.4	0.000177069	0.0193818
GO:0008045	motor neuron axon guidance	30	25	15.16	0.000199784	0.0202115
GO:0009887	animal organ morphogenesis	1005	704	507.92	0.000189853	0.0202115
GO:0021522	spinal cord motor neuron differentiation	30	25	15.16	0.000199784	0.0202115
GO:0045995	regulation of embryonic development	61	46	30.83	0.000197115	0.0202115
GO:0048665	neuron fate specification	30	25	15.16	0.000199784	0.0202115
GO:0031532	actin cytoskeleton reorganization	111	69	56.1	0.000204696	0.0203993
GO:0009410	response to xenobiotic stimulus	392	195	198.11	0.000213213	0.0209356
GO:0009968	negative regulation of signal transduction	1171	715	591.81	0.000225778	0.0218481
GO:0042474	middle ear morphogenesis	20	18	10.11	0.000237625	0.0225999
GO:0048286	lung alveolus development	44	34	22.24	0.000248423	0.0225999
GO:0048589	developmental growth	613	423	309.81	0.00025047	0.0225999
GO:0048839	inner ear development	189	140	95.52	0.00024766	0.0225999
GO:0050679	positive regulation of epithelial cell proliferation	192	125	97.04	0.000248061	0.0225999
GO:0072182	regulation of nephron tubule epithelial cell differentiation	12	12	6.06	0.000276559	0.0246211
GO:0007173	epidermal growth factor receptor signaling pathway	102	73	51.55	0.000306651	0.0249965
GO:0016202	regulation of striated muscle tissue development	16	15	8.09	0.000300098	0.0249965
GO:0030326	embryonic limb morphogenesis	118	97	59.64	0.000306982	0.0249965
GO:0043065	positive regulation of apoptotic process	476	287	240.57	0.00030269	0.0249965
GO:0045600	positive regulation of fat cell differentiation	65	46	32.85	0.000302858	0.0249965
GO:0071230	cellular response to amino acid stimulus	70	50	35.38	0.00029867	0.0249965
GO:0071542	dopaminergic neuron differentiation	37	30	18.7	0.000297809	0.0249965
GO:0003161	cardiac conduction system development	37	32	18.7	0.000318462	0.0252684
GO:0003180	aortic valve morphogenesis	32	26	16.17	0.000329242	0.0252684
GO:0006325	chromatin organization	501	306	253.2	0.000327318	0.0252684
GO:0010811	positive regulation of cell-substrate adhesion	120	71	60.65	0.000328783	0.0252684
GO:0031954	positive regulation of protein autophosphorylation	26	22	13.14	0.00032168	0.0252684
GO:0042475	odontogenesis of dentin-containing tooth	89	65	44.98	0.000341328	0.0258983
GO:0007420	brain development	723	490	365.4	0.000346857	0.0260221
GO:0035556	intracellular signal transduction	2506	1438	1266.51	0.000354282	0.0262838
GO:0007043	cell-cell junction assembly	145	91	73.28	0.000377203	0.027654
GO:0009967	positive regulation of signal transduction	1421	818	718.16	0.000381034	0.027654
GO:0030501	positive regulation of bone mineralization	40	31	20.22	0.000426842	0.0280074
GO:0032332	positive regulation of chondrocyte differentiation	19	17	9.6	0.000426055	0.0280074
GO:0032922	circadian regulation of gene expression	69	49	34.87	0.00042785	0.0280074
GO:0034446	substrate adhesion-dependent cell spreading	109	67	55.09	0.000402166	0.0280074
GO:0051963	regulation of synapse assembly	101	70	51.04	0.000416854	0.0280074
GO:0060004	reflex	19	17	9.6	0.000426055	0.0280074
GO:0060039	pericardium development	19	17	9.6	0.000426055	0.0280074
GO:0060749	mammary gland alveolus development	19	17	9.6	0.000426055	0.0280074
GO:0061053	somite development	83	60	41.95	0.000417578	0.0280074
GO:2001014	regulation of skeletal muscle cell differentiation	19	17	9.6	0.000426055	0.0280074
GO:0001541	ovarian follicle development	56	41	28.3	0.000447993	0.0290413
GO:0071407	cellular response to organic cyclic compound	554	324	279.99	0.000456425	0.0293034
GO:0006470	protein dephosphorylation	277	168	139.99	0.000489583	0.0310364
GO:1990830	cellular response to leukemia inhibitory factor	91	62	45.99	0.000492715	0.0310364
GO:0010737	protein kinase A signaling	33	25	16.68	0.000557628	0.0311233
GO:0010842	retina layer formation	25	21	12.63	0.000543799	0.0311233
GO:0021889	olfactory bulb interneuron differentiation	11	11	5.56	0.000547585	0.0311233
GO:0030857	negative regulation of epithelial cell differentiation	44	36	22.24	0.000529531	0.0311233
GO:0048596	embryonic camera-type eye morphogenesis	26	24	13.14	0.000555342	0.0311233
GO:0048813	dendrite morphogenesis	135	94	68.23	0.00052954	0.0311233
GO:0048844	artery morphogenesis	70	55	35.38	0.000522093	0.0311233
GO:0060317	cardiac epithelial to mesenchymal transition	32	29	16.17	0.000553571	0.0311233
GO:0060441	epithelial tube branching involved in lung morphogenesis	28	23	14.15	0.000550481	0.0311233
GO:0060445	branching involved in salivary gland morphogenesis	22	19	11.12	0.000505579	0.0311233
GO:0060572	morphogenesis of an epithelial bud	15	14	7.58	0.000559352	0.0311233
GO:0060579	ventral spinal cord interneuron fate commitment	11	11	5.56	0.000547585	0.0311233
GO:0060707	trophoblast giant cell differentiation	15	14	7.58	0.000559352	0.0311233
GO:0072012	glomerulus vasculature development	26	22	13.14	0.000545045	0.0311233
GO:0006338	chromatin remodeling	189	116	95.52	0.000575419	0.0317527
GO:0045747	positive regulation of Notch signaling pathway	42	32	21.23	0.000591253	0.032359
GO:0007399	nervous system development	2325	1509	1175.04	0.000638139	0.0346411
GO:0050919	negative chemotaxis	47	35	23.75	0.000691307	0.0372247
GO:0009953	dorsal/ventral pattern formation	91	75	45.99	0.000700179	0.0374008
GO:0008584	male gonad development	135	92	68.23	0.000710197	0.0376348
GO:0060391	positive regulation of SMAD protein signal transduction	18	16	9.1	0.000759912	0.0396401
GO:0060977	coronary vasculature morphogenesis	18	16	9.1	0.000759912	0.0396401
GO:0001569	branching involved in blood vessel morphogenesis	33	26	16.68	0.00080456	0.0416438
GO:0002063	chondrocyte development	30	24	15.16	0.000864184	0.0428093
GO:0010035	response to inorganic substance	512	295	258.76	0.00085028	0.0428093
GO:0043393	regulation of protein binding	187	108	94.51	0.000861809	0.0428093
GO:0043406	positive regulation of MAP kinase activity	114	78	57.61	0.000842528	0.0428093
GO:0060325	face morphogenesis	30	24	15.16	0.000864184	0.0428093
GO:0070306	lens fiber cell differentiation	35	28	17.69	0.000867152	0.0428093
GO:2000114	regulation of establishment of cell polarity	21	18	10.61	0.000871958	0.0428093
GO:0001503	ossification	390	278	197.1	0.000910672	0.0432496
GO:0030325	adrenal gland development	27	22	13.65	0.00090485	0.0432496
GO:0030539	male genitalia development	24	20	12.13	0.000913314	0.0432496
GO:0035904	aorta development	58	45	29.31	0.000898969	0.0432496
GO:1901522	positive regulation of transcription from RNA polymerase II promoter involved in cellular response to chemical stimulus	24	20	12.13	0.000913314	0.0432496
GO:0007409	axonogenesis	426	308	215.3	0.000923441	0.0434212
GO:0045893	positive regulation of transcription, DNA-templated	1574	990	795.49	0.00096683	0.0451435
GO:0048646	anatomical structure formation involved in morphogenesis	1092	703	551.89	0.000990504	0.0459278
GO:0001759	organ induction	24	22	12.13	0.00103233	0.0465352
GO:0030334	regulation of cell migration	862	530	435.65	0.0010375	0.0465352
GO:0042308	negative regulation of protein import into nucleus	14	13	7.08	0.00103845	0.0465352
GO:0042559	pteridine-containing compound biosynthetic process	14	13	7.08	0.00103845	0.0465352
GO:0070936	protein K48-linked ubiquitination	64	45	32.35	0.00102343	0.0465352
GO:0003183	mitral valve morphogenesis	10	10	5.05	0.00108415	0.0467023
GO:0010629	negative regulation of gene expression	915	519	462.43	0.0010835	0.0467023
GO:0048703	embryonic viscerocranium morphogenesis	10	10	5.05	0.00108415	0.0467023
GO:0048755	branching morphogenesis of a nerve	10	10	5.05	0.00108415	0.0467023
GO:0099566	regulation of postsynaptic cytosolic calcium ion concentration	10	10	5.05	0.00108415	0.0467023
GO:1903054	negative regulation of extracellular matrix organization	10	10	5.05	0.00108415	0.0467023
GO:0030509	BMP signaling pathway	154	113	77.83	0.00109982	0.0470736
GO:0008360	regulation of cell shape	145	92	73.28	0.00111855	0.0475703

## Sheet: tableS5
Table S5. GO terms enriched in genes located near accelerated CNEs in Erinaceus europaeus.
GO.ID	Term	Annotated	Significant	Expected	weight01Fisher	weight01_Q
GO:0045944	positive regulation of transcription by RNA polymerase II	1179	803	667.29	7.87938e-17	5.26106e-13
GO:0001764	neuron migration	161	133	91.12	1.92258e-10	6.41854e-07
GO:0007411	axon guidance	232	188	131.31	1.3969e-09	3.10903e-06
GO:0090090	negative regulation of canonical Wnt signaling pathway	132	107	74.71	2.2445e-09	3.74663e-06
GO:0034332	adherens junction organization	50	46	28.3	1.72532e-07	0.000230399
GO:0001958	endochondral ossification	27	27	15.28	2.08118e-07	0.000231601
GO:0000122	negative regulation of transcription by RNA polymerase II	900	579	509.38	9.02144e-07	0.00082718
GO:0001709	cell fate determination	43	39	24.34	1.11497e-06	0.00082718
GO:0009952	anterior/posterior pattern specification	209	150	118.29	1.04065e-06	0.00082718
GO:0009954	proximal/distal pattern formation	34	32	19.24	1.37757e-06	0.000919804
GO:0010628	positive regulation of gene expression	1056	651	597.67	2.41983e-06	0.00146884
GO:0045165	cell fate commitment	259	212	146.59	3.63291e-06	0.00202141
GO:0060412	ventricular septum morphogenesis	40	36	22.64	4.62646e-06	0.00237622
GO:0060021	roof of mouth development	91	76	51.5	5.14357e-06	0.00245312
GO:0048663	neuron fate commitment	63	57	35.66	6.18983e-06	0.00259801
GO:0048844	artery morphogenesis	70	59	39.62	6.22556e-06	0.00259801
GO:0002063	chondrocyte development	30	28	16.98	1.05775e-05	0.00409043
GO:0030522	intracellular receptor signaling pathway	256	178	144.89	1.10271e-05	0.00409043
GO:0042472	inner ear morphogenesis	102	83	57.73	1.51367e-05	0.00529859
GO:0045665	negative regulation of neuron differentiation	72	58	40.75	1.58712e-05	0.00529859
GO:0045666	positive regulation of neuron differentiation	87	68	49.24	2.05611e-05	0.00653745
GO:0007193	adenylate cyclase-inhibiting G protein-coupled receptor signaling pathway	74	59	41.88	2.43597e-05	0.00716365
GO:0009410	response to xenobiotic stimulus	392	232	221.86	2.62325e-05	0.00716365
GO:0018108	peptidyl-tyrosine phosphorylation	358	243	202.62	2.68221e-05	0.00716365
GO:0045669	positive regulation of osteoblast differentiation	61	50	34.52	2.49909e-05	0.00716365
GO:0007043	cell-cell junction assembly	145	105	82.07	3.43172e-05	0.00881292
GO:0010629	negative regulation of gene expression	915	575	517.87	3.92955e-05	0.00971764
GO:0035115	embryonic forelimb morphogenesis	31	28	17.55	4.98218e-05	0.0118807
GO:0010976	positive regulation of neuron projection development	142	102	80.37	5.46249e-05	0.0125769
GO:0001822	kidney development	302	235	170.93	6.05234e-05	0.0126138
GO:0016477	cell migration	1407	927	796.33	6.12935e-05	0.0126138
GO:0034765	regulation of ion transmembrane transport	442	302	250.16	6.22004e-05	0.0126138
GO:0042753	positive regulation of circadian rhythm	17	17	9.62	6.23417e-05	0.0126138
GO:0048485	sympathetic nervous system development	22	21	12.45	6.45499e-05	0.0126765
GO:0000902	cell morphogenesis	982	715	555.79	7.25027e-05	0.0134472
GO:0001501	skeletal system development	510	391	288.65	7.09248e-05	0.0134472
GO:0003161	cardiac conduction system development	37	34	20.94	7.77604e-05	0.0140326
GO:0034446	substrate adhesion-dependent cell spreading	109	74	61.69	9.15316e-05	0.0156707
GO:0048013	ephrin receptor signaling pathway	51	42	28.86	9.12789e-05	0.0156707
GO:0071542	dopaminergic neuron differentiation	37	33	20.94	0.000109241	0.018235
GO:0050919	negative chemotaxis	47	39	26.6	0.000118252	0.0192579
GO:0051966	regulation of synaptic transmission, glutamatergic	68	55	38.49	0.000124367	0.0197714
GO:0001525	angiogenesis	498	354	281.86	0.000150954	0.0232125
GO:0006468	protein phosphorylation	1499	972	848.4	0.000152966	0.0232125
GO:0001649	osteoblast differentiation	215	165	121.69	0.000168577	0.0244735
GO:0001708	cell fate specification	94	77	53.2	0.000168606	0.0244735
GO:0030326	embryonic limb morphogenesis	118	97	66.79	0.000172712	0.0245361
GO:0001937	negative regulation of endothelial cell proliferation	39	33	22.07	0.000191309	0.0247992
GO:0009791	post-embryonic development	85	65	48.11	0.000193134	0.0247992
GO:0021772	olfactory bulb development	31	29	17.55	0.00018317	0.0247992
GO:0046777	protein autophosphorylation	221	148	125.08	0.000190545	0.0247992
GO:0048857	neural nucleus development	61	40	34.52	0.000185337	0.0247992
GO:0048008	platelet-derived growth factor receptor signaling pathway	52	40	29.43	0.00020931	0.0263691
GO:0003151	outflow tract morphogenesis	77	65	43.58	0.000219546	0.0271464
GO:0045747	positive regulation of Notch signaling pathway	42	35	23.77	0.000226233	0.0274647
GO:0007173	epidermal growth factor receptor signaling pathway	102	69	57.73	0.000235846	0.0281205
GO:0018107	peptidyl-threonine phosphorylation	111	80	62.82	0.0002666	0.0312296
GO:0014032	neural crest cell development	83	65	46.98	0.000304795	0.0344935
GO:0051963	regulation of synapse assembly	101	80	57.16	0.000302056	0.0344935
GO:0072079	nephron tubule formation	19	18	10.75	0.000310993	0.0346084
GO:0021983	pituitary gland development	41	35	23.21	0.00032215	0.0348333
GO:0042475	odontogenesis of dentin-containing tooth	89	68	50.37	0.000323448	0.0348333
GO:0030514	negative regulation of BMP signaling pathway	54	43	30.56	0.00032902	0.0348709
GO:0042733	embryonic digit morphogenesis	57	45	32.26	0.000344527	0.0353982
GO:0045986	negative regulation of smooth muscle contraction	14	14	7.92	0.000344598	0.0353982
GO:0000381	regulation of alternative mRNA splicing, via spliceosome	60	47	33.96	0.000356219	0.0354996
GO:0030199	collagen fibril organization	60	47	33.96	0.000356219	0.0354996
GO:0050804	modulation of chemical synaptic transmission	409	299	231.49	0.000372159	0.0365427
GO:0071560	cellular response to transforming growth factor beta stimulus	236	173	133.57	0.000380637	0.0368335
GO:0043524	negative regulation of neuron apoptotic process	140	99	79.24	0.000392034	0.0373945
GO:0003281	ventricular septum development	70	62	39.62	0.000426541	0.0397174
GO:0008045	motor neuron axon guidance	30	26	16.98	0.000440181	0.0397174
GO:0014059	regulation of dopamine secretion	37	31	20.94	0.000433588	0.0397174
GO:0048665	neuron fate specification	30	26	16.98	0.000440181	0.0397174
GO:0007605	sensory perception of sound	150	107	84.9	0.000518763	0.0410682
GO:0007613	memory	119	87	67.35	0.000482788	0.0410682
GO:0018105	peptidyl-serine phosphorylation	303	201	171.49	0.000507738	0.0410682
GO:0021879	forebrain neuron differentiation	40	33	22.64	0.000519568	0.0410682
GO:0021987	cerebral cortex development	105	83	59.43	0.00048839	0.0410682
GO:0048010	vascular endothelial growth factor receptor signaling pathway	52	42	29.43	0.000508673	0.0410682
GO:0048646	anatomical structure formation involved in morphogenesis	1092	772	618.05	0.000477569	0.0410682
GO:0051965	positive regulation of synapse assembly	62	48	35.09	0.000506624	0.0410682
GO:0060391	positive regulation of SMAD protein signal transduction	18	17	10.19	0.000522809	0.0410682
GO:0072189	ureter development	18	17	10.19	0.000522809	0.0410682
GO:0072234	metanephric nephron tubule development	18	17	10.19	0.000522809	0.0410682
GO:0007413	axonal fasciculation	22	20	12.45	0.000556293	0.0422087
GO:0048732	gland development	426	320	241.11	0.000546718	0.0422087
GO:0060045	positive regulation of cardiac muscle cell proliferation	22	20	12.45	0.000556293	0.0422087
GO:0005513	detection of calcium ion	13	13	7.36	0.000609233	0.0442157
GO:0010838	positive regulation of keratinocyte proliferation	13	13	7.36	0.000609233	0.0442157
GO:0051241	negative regulation of multicellular organismal process	955	620	540.51	0.000606225	0.0442157
GO:0061000	negative regulation of dendritic spine development	13	13	7.36	0.000609233	0.0442157
GO:0009953	dorsal/ventral pattern formation	91	74	51.5	0.000627562	0.0450563
GO:0010718	positive regulation of epithelial to mesenchymal transition	49	39	27.73	0.000635305	0.045127
GO:0043627	response to estrogen	68	50	38.49	0.000663159	0.0466096
GO:0030182	neuron differentiation	1319	983	746.53	0.000710068	0.0493867

## Sheet: tableS6
Table S6. GO terms enriched in genes located near accelerated CNEs in bat lineage.
GO.ID	Term	Annotated	Significant	Expected	weight01Fisher	weight01_Q
GO:0045944	positive regulation of transcription by RNA polymerase II	1179	642	522.88	3.82506e-13	2.55399e-09
GO:0000122	negative regulation of transcription by RNA polymerase II	900	499	399.15	1.6486e-12	5.50386e-09
GO:0007411	axon guidance	232	177	102.89	2.81751e-12	6.27083e-09
GO:0060441	epithelial tube branching involved in lung morphogenesis	28	28	12.42	1.25903e-10	2.10164e-07
GO:0001764	neuron migration	161	115	71.4	8.40351e-10	1.12221e-06
GO:0050919	negative chemotaxis	47	39	20.84	5.56568e-08	6.19368e-05
GO:0086091	regulation of heart rate by cardiac conduction	38	33	16.85	6.51539e-08	6.21475e-05
GO:0045665	negative regulation of neuron differentiation	72	54	31.93	1.17184e-07	8.69376e-05
GO:0051965	positive regulation of synapse assembly	62	48	27.5	1.0891e-07	8.69376e-05
GO:0045165	cell fate commitment	259	179	114.87	3.59058e-07	0.000239743
GO:0009410	response to xenobiotic stimulus	392	206	173.85	4.26594e-07	0.000258943
GO:0031290	retinal ganglion cell axon guidance	21	20	9.31	1.03678e-06	0.000532504
GO:0045666	positive regulation of neuron differentiation	87	61	38.58	9.97321e-07	0.000532504
GO:0042474	middle ear morphogenesis	20	19	8.87	2.23367e-06	0.0010653
GO:0034332	adherens junction organization	50	39	22.17	2.74266e-06	0.00122085
GO:0007193	adenylate cyclase-inhibiting G protein-coupled receptor signaling pathway	74	52	32.82	5.60974e-06	0.00228508
GO:0007413	axonal fasciculation	22	20	9.76	6.60276e-06	0.00228508
GO:0035115	embryonic forelimb morphogenesis	31	26	13.75	6.84464e-06	0.00228508
GO:0071560	cellular response to transforming growth factor beta stimulus	236	133	104.66	6.41201e-06	0.00228508
GO:0090090	negative regulation of canonical Wnt signaling pathway	132	84	58.54	5.89665e-06	0.00228508
GO:0045986	negative regulation of smooth muscle contraction	14	14	6.21	1.13072e-05	0.00359516
GO:0000902	cell morphogenesis	982	626	435.51	1.18703e-05	0.00360265
GO:0007043	cell-cell junction assembly	145	94	64.31	1.44802e-05	0.0040285
GO:0021983	pituitary gland development	41	33	18.18	1.42177e-05	0.0040285
GO:0001709	cell fate determination	43	33	19.07	1.53347e-05	0.0040956
GO:0002062	chondrocyte differentiation	105	73	46.57	2.01086e-05	0.00497278
GO:0051966	regulation of synaptic transmission, glutamatergic	68	49	30.16	1.93905e-05	0.00497278
GO:0010628	positive regulation of gene expression	1056	500	468.33	2.26297e-05	0.00539637
GO:0042472	inner ear morphogenesis	102	66	45.24	2.42405e-05	0.00558117
GO:0035331	negative regulation of hippo signaling	13	13	5.77	2.55217e-05	0.00568028
GO:0021846	cell proliferation in forebrain	23	20	10.2	2.93438e-05	0.00632028
GO:0009968	negative regulation of signal transduction	1171	637	519.33	3.07697e-05	0.00642029
GO:0001708	cell fate specification	94	69	41.69	4.28012e-05	0.00840539
GO:0060021	roof of mouth development	91	62	40.36	4.21272e-05	0.00840539
GO:0001525	angiogenesis	498	273	220.86	4.70937e-05	0.00898412
GO:0003148	outflow tract septum morphogenesis	25	21	11.09	5.34929e-05	0.00992073
GO:0007213	G protein-coupled acetylcholine receptor signaling pathway	19	17	8.43	5.69594e-05	0.00992073
GO:0048485	sympathetic nervous system development	22	19	9.76	5.79464e-05	0.00992073
GO:0060445	branching involved in salivary gland morphogenesis	22	19	9.76	5.79464e-05	0.00992073
GO:0008045	motor neuron axon guidance	30	24	13.3	7.13847e-05	0.0119159
GO:0014068	positive regulation of phosphatidylinositol 3-kinase signaling	77	51	34.15	8.60684e-05	0.013824
GO:0048843	negative regulation of axon extension involved in axon guidance	27	22	11.97	8.69566e-05	0.013824
GO:0007216	G protein-coupled glutamate receptor signaling pathway	15	14	6.65	9.94796e-05	0.0147606
GO:0030326	embryonic limb morphogenesis	118	84	52.33	9.67621e-05	0.0147606
GO:0060572	morphogenesis of an epithelial bud	15	14	6.65	9.94796e-05	0.0147606
GO:0001755	neural crest cell migration	59	43	26.17	0.000111151	0.0149464
GO:0014059	regulation of dopamine secretion	37	28	16.41	0.000106494	0.0149464
GO:0016477	cell migration	1407	753	624	0.00010362	0.0149464
GO:0021879	forebrain neuron differentiation	40	32	17.74	0.000114163	0.0149464
GO:0086004	regulation of cardiac muscle cell contraction	33	28	14.64	0.000112528	0.0149464
GO:0086012	membrane depolarization during cardiac muscle cell action potential	21	18	9.31	0.00011371	0.0149464
GO:1905208	negative regulation of cardiocyte differentiation	11	11	4.88	0.000129991	0.0166913
GO:0048839	inner ear development	189	126	83.82	0.00015668	0.0197387
GO:0030198	extracellular matrix organization	299	162	132.61	0.000161036	0.0199118
GO:0048663	neuron fate commitment	63	48	27.94	0.000178106	0.021236
GO:0050804	modulation of chemical synaptic transmission	409	249	181.39	0.0001781	0.021236
GO:0006929	substrate-dependent cell migration	23	19	10.2	0.000193809	0.0225035
GO:0008360	regulation of cell shape	145	86	64.31	0.000195477	0.0225035
GO:0042733	embryonic digit morphogenesis	57	39	25.28	0.000205254	0.0232285
GO:0035116	embryonic hindlimb morphogenesis	28	22	12.42	0.000235235	0.0257486
GO:0061548	ganglion development	17	15	7.54	0.000233363	0.0257486
GO:0043547	positive regulation of GTPase activity	266	152	117.97	0.00026758	0.0288167
GO:0002027	regulation of heart rate	100	76	44.35	0.000305497	0.0299971
GO:0007626	locomotory behavior	190	121	84.26	0.000289031	0.0299971
GO:0010842	retina layer formation	25	20	11.09	0.000296993	0.0299971
GO:0038007	netrin-activated signaling pathway	10	10	4.43	0.000293335	0.0299971
GO:0042045	epithelial fluid transport	10	10	4.43	0.000293335	0.0299971
GO:0043010	camera-type eye development	324	198	143.69	0.0003047	0.0299971
GO:0048665	neuron fate specification	30	23	13.3	0.00032302	0.0308115
GO:0071805	potassium ion transmembrane transport	207	135	91.8	0.000321131	0.0308115
GO:0060045	positive regulation of cardiac muscle cell proliferation	22	18	9.76	0.000364647	0.032902
GO:0060307	regulation of ventricular cardiac muscle cell membrane repolarization	22	18	9.76	0.000364647	0.032902
GO:0060487	lung epithelial cell differentiation	22	18	9.76	0.000364647	0.032902
GO:2000679	positive regulation of transcription regulatory region DNA binding	22	18	9.76	0.000364647	0.032902
GO:0048013	ephrin receptor signaling pathway	51	35	22.62	0.000394572	0.0350633
GO:1990138	neuron projection extension	170	119	75.39	0.000399103	0.0350633
GO:0060004	reflex	19	16	8.43	0.000428592	0.0366886
GO:0070166	enamel mineralization	19	16	8.43	0.000428592	0.0366886
GO:0036302	atrioventricular canal development	13	12	5.77	0.00044255	0.0374038

## Sheet: tableS7
Table S7. GO terms enriched in genes located near accelerated CNEs in rodent lineage.
GO.ID	Term	Annotated	Significant	Expected	weight01Fisher	weight01_Q
GO:0045944	positive regulation of transcription by RNA polymerase II	1179	752	611.95	2.80462e-17	1.87264e-13
GO:0001764	neuron migration	161	127	83.57	1.07335e-09	3.58338e-06
GO:0001525	angiogenesis	498	335	258.48	3.65756e-09	8.14052e-06
GO:0007411	axon guidance	232	177	120.42	1.97741e-08	3.30079e-05
GO:0002063	chondrocyte development	30	29	15.57	8.05367e-08	0.000107549
GO:0010628	positive regulation of gene expression	1056	580	548.11	2.42355e-07	0.0002697
GO:0060412	ventricular septum morphogenesis	40	36	20.76	2.99435e-07	0.000285618
GO:0001709	cell fate determination	43	38	22.32	4.17846e-07	0.000348745
GO:0030182	neuron differentiation	1319	900	684.62	1.24652e-06	0.000924777
GO:0090090	negative regulation of canonical Wnt signaling pathway	132	95	68.51	1.84292e-06	0.00123052
GO:0009410	response to xenobiotic stimulus	392	212	203.46	3.72019e-06	0.00225815
GO:0045165	cell fate commitment	259	198	134.43	7.32583e-06	0.00407621
GO:0050919	negative chemotaxis	47	39	24.4	8.65334e-06	0.00444449
GO:0045666	positive regulation of neuron differentiation	87	65	45.16	1.03778e-05	0.00494948
GO:0048485	sympathetic nervous system development	22	21	11.42	1.14771e-05	0.00510885
GO:0042472	inner ear morphogenesis	102	72	52.94	1.44592e-05	0.00603399
GO:0031290	retinal ganglion cell axon guidance	21	20	10.9	2.11772e-05	0.00775378
GO:0038096	Fc-gamma receptor signaling pathway involved in phagocytosis	25	23	12.98	2.11206e-05	0.00775378
GO:0042733	embryonic digit morphogenesis	57	45	29.59	2.20641e-05	0.00775378
GO:0060021	roof of mouth development	91	73	47.23	2.72674e-05	0.00910321
GO:0030857	negative regulation of epithelial cell differentiation	44	34	22.84	3.97489e-05	0.0120724
GO:0035115	embryonic forelimb morphogenesis	31	27	16.09	3.97772e-05	0.0120724
GO:0045669	positive regulation of osteoblast differentiation	61	47	31.66	4.57706e-05	0.0127338
GO:1990830	cellular response to leukemia inhibitory factor	91	66	47.23	4.52503e-05	0.0127338
GO:0002053	positive regulation of mesenchymal cell proliferation	23	21	11.94	6.68022e-05	0.0166276
GO:0008285	negative regulation of cell population proliferation	679	403	352.43	6.32202e-05	0.0166276
GO:0048665	neuron fate specification	30	26	15.57	6.72376e-05	0.0166276
GO:0021987	cerebral cortex development	105	79	54.5	9.05739e-05	0.0212811
GO:0062009	secondary palate development	26	23	13.5	9.24294e-05	0.0212811
GO:0035556	intracellular signal transduction	2506	1447	1300.72	9.73234e-05	0.0216609
GO:0050804	modulation of chemical synaptic transmission	409	259	212.29	0.000113207	0.0243832
GO:0060045	positive regulation of cardiac muscle cell proliferation	22	20	11.42	0.000118178	0.0246586
GO:0001947	heart looping	64	48	33.22	0.000125913	0.0254765
GO:0000122	negative regulation of transcription by RNA polymerase II	900	520	467.14	0.000135288	0.0265681
GO:0001843	neural tube closure	90	66	46.71	0.000146882	0.0280208
GO:0003148	outflow tract septum morphogenesis	25	22	12.98	0.000158655	0.0294261
GO:0001570	vasculogenesis	79	60	41	0.00018091	0.0309727
GO:0048593	camera-type eye morphogenesis	122	95	63.32	0.000179488	0.0309727
GO:0060395	SMAD protein signal transduction	82	61	42.56	0.000176764	0.0309727
GO:0021978	telencephalon regionalization	13	13	6.75	0.000197552	0.031406
GO:0045600	positive regulation of fat cell differentiation	65	46	33.74	0.0001935	0.031406
GO:0060441	epithelial tube branching involved in lung morphogenesis	28	24	14.53	0.000189464	0.031406
GO:0032331	negative regulation of chondrocyte differentiation	21	19	10.9	0.000208243	0.0316009
GO:2000114	regulation of establishment of cell polarity	21	19	10.9	0.000208243	0.0316009
GO:0031018	endocrine pancreas development	45	37	23.36	0.000237033	0.0351704
GO:0000902	cell morphogenesis	982	661	509.7	0.000255822	0.0371331
GO:0010634	positive regulation of epithelial cell migration	143	107	74.22	0.000323674	0.045419
GO:0045664	regulation of neuron differentiation	186	138	96.54	0.000326511	0.045419
GO:0045665	negative regulation of neuron differentiation	72	52	37.37	0.000339234	0.0462258
GO:0006607	NLS-bearing protein import into nucleus	20	18	10.38	0.000365374	0.048792
